# Supplementary material for: Generalized Fringe-to-Phase Framework for Single-Shot 3D Reconstruction Integrating Structured Light with Deep Learning
Source: Sensors (Basel). 2023 Apr 23;23(9):4209. doi: 10.3390/s23094209 (PMC10181406; doi:10.3390/s23094209)
Supplement: Supplementary file 1 [file sensors-23-04209-s001.zip]

Archive with 1 entries (1 files):
- sensors-2314227-supplementary.mp4
